# Supplementary material for: How do housing prices affect consumption in China? New evidence from a continuous wavelet analysis
Source: PLoS One. 2018 Sep 10;13(9):e0203140. doi: 10.1371/journal.pone.0203140 (PMC6130876; doi:10.1371/journal.pone.0203140)
Supplement: S1 File — (XLSX) [file pone.0203140.s001.xlsx]

## Sheet: Sheet1
time	CE	HP	DI
2000	15.0608	25.6546	18.9471
2000.25	15.4375	25.9135	19.2679
2000.5	15.4714	25.9656	19.5552
2000.75	15.7117	26.4145	19.8883
2001	15.557	28.7854	19.7897
2001.25	16	28.4879	20.5656
2001.5	16.6096	28.1021	21.6489
2001.75	17.0373	28.1647	22.3971
2002	17.9487	28.3391	22.8584
2002.25	18.2124	28.4123	23.917
2002.5	18.5006	29.2818	24.0326
2002.75	18.5024	29.5706	24.6099
2003	19.2597	29.6389	25.0722
2003.25	19.0998	30.0669	25.5039
2003.5	20.3443	30.1805	26.4153
2003.75	20.826	30.0595	26.778
2004	20.6641	30.4708	27.1816
2004.25	20.8746	31.786	27.3393
2004.5	21.2252	32.3772	27.8296
2004.75	21.7804	32.9418	28.7745
2005	22.0852	34.0588	29.3091
2005.25	22.9669	34.4739	30.107
2005.5	23.3398	37.0031	30.8625
2005.75	23.5244	39.0169	31.3572
2006	24.1241	37.6844	32.2916
2006.25	24.2634	39.3897	32.8264
2006.5	25.0723	39.6128	33.797
2006.75	25.4728	40.1963	35.1183
2007	27.3868	42.0701	37.5571
2007.25	26.0368	41.9394	36.4564
2007.5	27.1561	42.1979	37.4557
2007.75	27.7958	43.3794	38.222
2008	27.8925	39.4803	38.8013
2008.25	28.4252	40.4906	39.819
2008.5	28.9379	40.9796	41.0004
2008.75	29.9529	41.9552	42.3844
2009	30.5107	44.7732	43.1825
2009.25	31.5117	47.4878	44.113
2009.5	32.1127	49.404	44.8927
2009.75	32.497	50.7013	45.2468
2010	33.1497	51.8751	46.6244
2010.25	33.3784	51.7658	47.4186
2010.5	33.7388	51.0072	48.1935
2010.75	34.4774	51.8419	49.0464
2011	34.868	54.9548	50.1834
2011.25	35.4202	52.9684	50.9543
2011.5	36.5009	52.8574	51.7037
2011.75	36.9425	52.9478	54.0792
2012	37.6747	51.2477	55.6195
2012.25	38.4926	53.5463	55.4708
2012.5	38.7926	55.3445	56.624
2012.75	39.0769	55.4084	59.2707
2013	39.48	59.454	59.8811
2013.25	40.3922	59.0041	58.9083
2013.5	41.093	58.6247	77.5271
2013.75	41.3485	58.0855	46.2242
2014	43.2314	57.0743	64.4471
2014.25	42.7372	57.218	63.0244
2014.5	43.9983	57.0312	63.4299
2014.75	46.0848	57.4493	65.1007
2015	45.4594	56.4355	66.7588
2015.25	45.7052	58.4553	64.9827
2015.5	46.0697	60.2421	68.6692
2015.75	48.6284	60.8353	71.1469
